# Supplementary material for: Pretreatment with IL-15 and IL-18 rescues natural killer cells from granzyme B-mediated apoptosis after cryopreservation
Source: Nat Commun. 2024 May 10;15:3937. doi: 10.1038/s41467-024-47574-0 (PMC11087472; doi:10.1038/s41467-024-47574-0)
Supplement: Supplementary file 4 — Source Data [file 41467_2024_47574_MOESM4_ESM.xlsx]

## Sheet: Figure 1a
%Viability
Non Cryo	Cryo
95.3	90.3
91.3	90.2
89.2	84.2
94.2	84.1
91.7	94.2

## Sheet: Figure 1b
%Recovery
Time(hours)	No additional Cytokine
24	47.2255	31.4712	8.20291	6.96456	3.37425	25.5209	13.2135	38.8405	58.452	4.5487
48	72.9233	21.9667	10.2752	13.6801	7.37529	24.0763	14.7087	34.1922	61.8004	5.69033
72	137.271	25.0307	12.4841	34.2761	20.7099	29.3146	12.3184	77.153	119.767	8.0509

## Sheet: Figure 1c
%CD56+CD107+NK cells
Non-Cryo	Cryo
60.1667	80.0667
64.4	80.3
48.1667	86.0333
18.9333	66.4333

## Sheet: Figure 1d
GFP+Raji cells/image
Time(hours)	RAJI ONLY				Non-Cryo				Cryo
0	269.167	197.833	293.5	293.5	323	275.833	300.417	287.833	340.083	324.25	306.75	299.25
1.5	297.75	232.833	315	315	327.75	309.833	347.917	351.583	298.667	360	323.5	329.75
3	297.833	242.333	333.5	333.5	294.917	287.25	353.917	342	291.917	372.583	335.083	344.083
4.5	291.5	254.583	350.417	350.417	271.75	266.5	356.25	339.083	284.25	383.167	353.667	351.583
6	289.583	265.583	366.083	366.083	242.167	254.833	355.583	338.083	279	393.5	365.25	362.25
7.5	292.583	279.083	379.417	379.417	220.5	239.167	366.583	335.417	270.917	406.167	376.167	379.167
9	298.5	286.917	405.917	405.917	214.917	227.667	376.333	347.167	275.667	415.25	391.25	394.583
10.5	305.75	300.75	424.417	424.417	193.917	217.417	378.833	350.667	272.417	427.417	411	412.917
12	306.25	310.583	442.333	442.333	180.417	208.833	378	346.417	272.083	431.917	420.917	425.083
13.5	313.75	320.75	460.5	460.5	165.667	204.167	387.667	339.583	272.75	437.917	433.833	442.083
15	323.417	332.25	479.25	479.25	161.083	198.167	390.417	346.75	274.167	443.667	451.417	454.333
16.5	332.167	337.25	499.75	499.75	138.833	194.417	389.25	352.083	276.167	451.917	459.333	471.833
18	334.583	350.333	515.833	515.833	132.417	185.583	402.5	347.583	274.833	463.833	475.333	490.75
19.5	345.083	366.083	545.833	545.833	125.083	178.083	412.75	353.083	279.583	470.167	491.417	509.667
21	361.417	382.833	559.917	559.917	111.417	174.833	421.917	347	280.417	490	514.667	522.667
22.5	372	399.167	587.833	587.833	100	177.75	422.5	340.75	287.75	497	526.25	545
24	377.25	408.333	604.417	604.417	88	179.75	426.333	342.417	291.083	509.333	552	562.333
25.5	392.417	427.417	638.75	638.75	88.1667	175.25	432.917	342.833	292.833	523.167	572.083	573.083
27	403.333	449.167	655.333	655.333	81.5833	169.583	435.583	328.083	298.583	545.75	587.5	600.167
28.5	413.5	461.75	676	676	76.5833	166.75	447.833	340.833	300.333	555.167	606	626.083
30	437.417	478.75	701.5	701.5	74	163.25	452.833	321.333	304.083	565.083	629.333	634
31.5	457.5	498	729.833	729.833	60.3333	163.667	457.25	309.5	301.75	573.583	634	644.583
33	483.25	507.583	746.75	746.75	61	166.25	454.833	318.667	315.417	593	644.5	661.667
34.5	493.167	522.833	765.583	765.583	59.9167	165.833	451.417	309.917	330.583	606.083	673.5	675.083
36	481.5	538.917	782.333	782.333	58.3333	155.667	451.917	304.917	338.667	624.5	677.917	693.167
37.5	517.5	549.833	800	800	58.5	161.167	437.583	305.333	329.583	637.75	694.917	697
39	531.75	575.417	806.417	806.417	57.1667	164.25	433.5	302.833	331.167	652.667	701.167	712.583
40.5	513.917	586.417	821.583	821.583	52.1667	163.5	424.667	294.5	334.083	666.667	712.75	729.583
42	539	608	839.75	839.75	50.5	170.667	434.417	282.583	333.083	675.5	731.5	728.333
43.5	561	613.917	847.917	847.917	50.5833	176.5	431.417	274.167	337	685.667	731.083	741.417
45	574.917	623.917	867.75	867.75	48.6667	180.5	412.417	270.083	330.833	700.583	737.917	754.333
46.5	625.667	638.833	880.583	880.583	42.3333	184.667	410.083	271.5	323.333	717.75	743.583	752.333
48	609.333	656.167	893.25	893.25	38.9167	189.583	407.833	242.583	361.583	735.917	740.5	756.75

## Sheet: Figure 1e
GFP+K562 cells/image
Time(hours)	K562 ONLY				NC IL0				C IL0
0	263.25	109.583	21.4167	21.4167	193.583	131.667	12.3333	14.3333	190.667	156.25	10.5833	19.4167
1.5	292.75	122	38.75	38.75	286.917	130.833	25.1667	39.4167	194.75	123.25	19.0833	22.5833
3	317.667	138.833	37.1667	37.1667	267.25	120.083	31.8333	44.1667	200.083	128.75	19	22.3333
4.5	340.583	158.583	40.5	40.5	251.583	114.5	37.4167	48.75	212.917	136.25	21.5	26.4167
6	373.917	174.917	50.0833	50.0833	239.5	110	47	55.9167	217	141.083	26.5833	30.6667
7.5	408.417	194.667	58.5833	58.5833	233.583	107.583	51.8333	61.5833	224.833	147.917	31.0833	34.25
9	432.583	219.667	76.3333	76.3333	235.25	98.5833	61.6667	62.1667	245.667	157.667	38.6667	44.1667
10.5	462.083	238.5	91.4167	91.4167	227.083	97.5	64.0833	67.8333	249.417	166.167	46.5833	47.8333
12	492	254	102.25	102.25	231.5	99.25	63.4167	70.9167	260.833	171.583	47.4167	50.5
13.5	525.417	273.833	135.5	135.5	226.833	97.3333	71.5	75.5	275.417	183.25	56.5833	62.4167
15	549.417	287.917	152.167	152.167	219.083	96.5	73.8333	85.9167	280.75	184.667	59.1667	74.1667
16.5	590.583	310.25	182.833	182.833	213.833	90.1667	85.1667	86.25	289.75	194.917	72.0833	84.1667
18	622	326.25	203.083	203.083	215.25	88.25	82.25	92.4167	293.75	195.833	80.5	90.9167
19.5	653.833	339.583	235.333	235.333	205	80.25	87.5833	99.9167	288.167	198.333	88.5833	107.083
21	714.333	359.083	259.25	259.25	212.083	71.6667	95	102.083	303.417	201	94.5	114.5
22.5	722.583	374.167	287.417	287.417	201.417	68.5	95	113.417	301.25	212.25	100.667	130.417
24	765	390.167	307	307	206.917	68	86.8333	113.833	304.083	221.083	112.583	132.083
25.5	800.25	411.667	344.917	344.917	200.75	65	87.6667	127.75	310.917	229.75	117.25	153.25
27	850.833	431.667	365.667	365.667	194.917	67.5833	85.6667	124	309.75	242.417	117.5	160.417
28.5	865.083	452.5	391.583	391.583	173.167	60.8333	80.0833	122.5	294.667	252.167	120.167	172.75
30	918	477	410.667	410.667	174.75	58.8333	76.75	125	313.167	255.333	123.75	176.5
31.5	944.833	507.917	450.333	450.333	174.083	58.5833	85.4167	125.167	310.417	264.667	136.167	188.417
33	988.25	523.167	468.167	468.167	166.667	50	78.4167	117.75	321.167	277.917	129	191.5
34.5	1015.42	549.917	505.5	505.5	173.667	52.4167	88.0833	111.25	331.25	281.417	132.167	197.917
36	1009.5	580.5	531.333	531.333	150.333	56.5833	95.5833	95.8333	317.667	288.583	131.75	207.667
37.5	1086.08	604	561.75	561.75	149.333	53.5833	90.0833	96.9167	315.917	293.833	137.667	205.167
39	1126.58	626.5	589.583	589.583	152.667	57.3333	77.4167	104.167	290.25	291.417	133.167	207.333
40.5	1126.67	650.833	629	629	142.583	64.0833	74.5	103.917	323.583	293.167	123.5	218.917
42	1182.92	679.083	656	656	139.75	63.8333	74.4167	90	328.25	311	119	224.167
43.5	1218.42	702	693.25	693.25	131.833	69.8333	76.5833	99.9167	324.167	308.25	119.167	216.417
45	1269	715.417	716.25	716.25	124.333	68.4167	69.3333	125.083	321	312.583	107.167	216
46.5	1310.5	750.667	745.333	745.333	114.917	66.8333	78	130.75	305	326.333	117.917	224.083
48	1329.67	786.917	769	769	100	61.1667	65.5	127.25	307.5	333.083	118.833	242.833

## Sheet: Figure 1f
GFP+Jeko-1 cells/image
Time(hours)	JEKO ONLY			NC IL0			C IL0
0	307.417	152.583	229.667	364.917	217.5	197.583	370.667	218.333	203
1.5	310.25	172.667	210	471.75	267	310.333	456.667	293.167	322.083
3	329.25	192.417	218.583	475.167	288.5	317.5	464.917	324.583	338.667
4.5	349.833	215.833	232.75	451.5	304.167	311.167	456.5	351.417	354.75
6	354.167	241.75	243.167	430.75	307	296	460.333	365.083	359.583
7.5	369.167	266.583	246.833	421.333	302.5	288.417	454.167	383.833	365.25
9	371	291.167	258.333	403.667	302.833	277	453.417	400.833	367.5
10.5	386.083	312.5	268.667	380.25	304.333	271.917	448.667	422.5	367.167
12	391.083	334.25	279.75	360.917	306	266.917	453.917	449.667	381.083
13.5	406.167	365.833	290.333	361.417	309.25	268.417	436.25	472.083	391.5
15	413	393.167	307.167	356.417	303.833	259.417	453.583	485.417	410.833
16.5	410.083	428.5	321.667	339.333	278.5	247.833	454.5	517.25	415.167
18	427.5	454.917	333.833	331.25	264.167	240.083	454.083	535.333	421.167
19.5	431.667	483.167	344.583	317.417	257.833	229.167	437.417	561.75	424.25
21	427.75	510.5	362.083	326.25	250.167	214.167	440.75	585.083	435.083
22.5	449.583	534.417	368.333	300.75	225	212.667	462.75	614.5	430.083
24	445.5	561.667	373.417	294.5	204	190.833	440.833	642.417	442.25
25.5	470.333	614.583	378.917	291.667	189	184.333	425.917	665.25	447.833
27	474.833	651.333	368	275.833	179.917	171.5	451.833	661.667	449.333
28.5	486.917	702.583	363.417	264.5	173.75	162.75	428.333	670.5	453.667
30	489.5	713.833	354.167	262.333	164.083	154.75	434.333	656.917	448.583
31.5	503.333	732.583	349	247.833	154.583	146.417	412.5	618.583	452.25
33	516.417	735.25	345.833	267.083	146.5	140.167	412.5	591.833	447.333
34.5	515.833	736.083	334.25	248	143.083	133.333	400.833	560.75	444.333
36	519.667	723.833	330.25	233.5	142.5	129.083	406.833	531.333	436.5
37.5	533.25	737.083	319.917	240.667	144.25	126.583	396.083	514.417	455
39	550.333	744.167	306.917	243.583	143.583	123.417	378.667	485.5	443.833
40.5	571.333	754	304.833	253.25	137.667	114.667	366.083	463.917	449.583
42	596	760.75	295.333	272.417	126.583	103.167	369.833	429.25	446.917
43.5	591	764.25	287.667	271.75	122.167	104.25	350.667	407.667	426.5
45	634.5	788	266.167	251.417	114.833	96.9167	342.417	390.5	418.667
46.5	639.083	820.083	264.5	247.25	115.083	93.8333	328.167	378.667	404.083
48	668.333	848	268.417	246.667	108.75	89.9167	320.667	353.917	385.417

## Sheet: Figure 1g
Polyfunctionality Strength Index
Cell Subset	Stimulation	PSI	Effector PSI	Stimulatory PSI	Chemoattractive PSI	Regulatory PSI	Inflammatory PSI	CCL-11	GM-CSF	Granzyme B	IFN-g	IL-10	IL-12	IL-13	IL-15	IL-17A	IL-17F	IL-1b	IL-2	IL-21	IL-22	IL-4	IL-5	IL-6	IL-7	IL-8	IL-9	IP-10	MCP-1	MCP-4	MIP-1a	MIP-1b	Perforin	RANTES	sCD137	sCD40L	TGF-b1	TNF-a	TNF-b
NK+	CRYO	79.38	47.53	1.82	24.45	3.24	2.34	0.34	1.29	15.94	9.58	0.23	0.1	0	0	0.36	0.46	0.6	0.22	0.2	0	0	0	0	0	0	0	0.4	0	0.92	0	19.11	11.67	4.61	0.6	0.5	1.9	9.25	1.09
NK+	NON-CRYO	50.14	26.68	7.45	10.48	5.27	0.27	0.3	6.4	20.82	0.76	0	0.18	0.28	0.24	0.27	0	0	0.18	0	0	0	0.16	0	0	0	0.28	0	0	0	0	7.96	3.85	2.22	0.66	0.27	4.06	1.02	0.23

## Sheet: Figure 2a
Nk cell number/ml
After Cryo	Before Cryo
8035400	7159400
6786900	7572800
6883700	6706500
7162900	7153100

## Sheet: Figure 2b
#Caspase+cells/image
Time(hours)	Non- Cryo				Cryo
0	24.7778	18.4444	40.3333	56.0833	83.7778	70.5556	159.5	220.25
1	69.4444	41.6667	343.583	285.417	128.778	132.444	455.917	360.833
2	104.444	57.4444	417.75	358.75	169.333	226	394.583	411.5
3	132.111	78.6667	455.833	398.167	259.444	314.111	515	560.417
4	159	98.5556	483.417	425.25	400.222	430.222	689.333	764
5	186.667	120	503.5	448.667	573.444	571.444	907.833	1031
6	200	134	518.25	468.083	722.889	657.889	1145.25	1292.08
7	208.889	140.222	549.667	483.833	801.778	717.222	1325.92	1483.5
8	233.333	153	559.917	504.25	894.444	778.222	1470	1609.5
9	243.556	157.556	592.5	527.083	934	793.444	1579.5	1689.08
10	244	161.778	612.917	557.25	952	805.667	1640.5	1742
11	262.222	174.667	640.583	577	981.667	820.667	1694.58	1790.5
12	268.778	178.111	667.417	600.667	989.111	836.667	1743.92	1801.83
13	276	183.333	683.083	626.667	987.778	844.222	1761.33	1796
14	289.111	192.778	711.417	646.917	1007.78	877.111	1765.92	1801.83
15	285.222	200.889	737.417	667.583	998.667	871.778	1797.5	1812.5
16	279.333	205.222	743.583	678.583	993.889	877.444	1798.75	1830.33
17	290.444	213.889	759.667	694	1015	913.556	1816.83	1825.5
18	286.778	220.444	771.083	699.667	1062.11	917.778	1844.92	1846.08
19	286.556	225	793.917	724.667	1053.11	902.111	1857.92	1862.33
20	289	238	794.833	737.25	1037	905.889	1897	1881.5
21	272.444	247.222	818.083	753.833	1024.78	928.222	1921.5	1880.33
22	275.667	275.111	829.417	770.667	1077.78	969.889	1948.58	1896.17
23	278	278.222	933.167	891.667	1059.56	987.333	2079.5	2038.42
24	269.889	281.778	891.25	838.25	1034	952.445	2043.33	1939.42

## Sheet: Figure 2c
#cytox+cells/image
Time (hours)	Non- Cryo				Cryo
0	17.1111	156.75	29.5556	103.694	137.222	226.583	88.6667	114.935
1	19.1111	188.25	38.4444	126.269	171.444	250.083	99.5556	129.361
2	21.5556	255	58.5556	164.778	217.778	278.417	100.778	145.917
3	21.5556	267.25	70.8889	170.12	221.556	264.5	107.556	147.648
4	22.4444	255.833	83.4444	169.537	230.333	238.417	110.778	144.213
5	23.4444	246.583	86.2222	170.232	240.667	229.5	107	140.907
6	25.8889	236.083	88.4444	169.472	246.445	214.167	105.667	136.093
7	26	222.417	87.2222	165.768	248.889	201.917	105.667	131.602
8	25.8889	223.083	100	169.694	260.111	202.833	113.778	138.87
9	28.5556	213.333	100.333	171.296	272	209.5	117.111	142.315
10	32.8889	215.667	100.556	175.852	279	198.417	124.444	141.139
11	34.7778	219.083	114.889	183.768	297.444	214.75	135.111	154.917
12	37.5556	206.417	110.111	180.472	297.445	225.667	147.889	161.222
13	43.1111	193.75	111.111	182.768	311.444	240.083	162	171.065
14	46.2222	191.083	122.556	190.806	335.111	266.167	186.667	191.796
15	47.8889	189.333	120.333	189.37	330.889	292.917	201.889	205.046
16	48.6667	185.917	117.222	191.12	338.778	315.75	211	214.657
17	54.8889	191.75	126.778	195.287	339.222	355.25	232.667	238.232
18	55.4444	184.083	135.111	200.88	363.111	380.667	259.889	258.556
19	58.5555	176.583	129	195.083	350.111	395.583	261.333	261.972
20	61.4444	178.25	134.111	194.75	344.556	429.417	275.111	279.546
21	64.1111	175.083	139.111	192.954	339.667	436.917	271.889	282.639
22	68.7778	166.583	145.778	196.306	353.556	464.5	287.111	299.13
23	70.2222	170.833	142.556	199.537	357.556	481.25	296.889	306.898
24	71.7778	166.167	125.111	200.685	364.111	495.5	281	300.537

[truncated: 35 more sheets: Figure 2d, Figure 2e, Figure 2f, Figure 2h, Figure 2i, Figure 3a, Figure 3b, Figure 3c, Figure 3d, Figure 3e, Figure 3f, Figure 3g, Figure 3h, Figure 3k, Figure 3l, Figure 3m, Figure 5c, Figure 5d, Figure 5e, Supplementary 1 Figure d …]
